# Supplementary material for: Habitat Mapping of Bos gaurus in Parsa National Park, Nepal: Ensemble Modeling Approach
Source: Ecol Evol. 2025 Mar 20;15(3):e71148. doi: 10.1002/ece3.71148 (PMC11925645; doi:10.1002/ece3.71148)
Supplement: Supplementary file 1 — Data S1. [file ECE3-15-e71148-s001.xlsx]

## Sheet: Gaur_Location record
SN	Recorded Place	GRID ID	GRID Number
1	Paniko ko Muhan	N15	114
2	Padampokhari FOB	O15	129
3	Bhata	O12	126
4	Bhata	O9	123
5	Bhata	O10	124
6	pokhari no. 6	Q11	158
7	pokhari no. 6	Q11	158
8	sukepokhari	P14	143
9	sukepokhari fireline	P14	143
10	3. no. naka	R14	180
11	Suke Pokhari	S14	189
12	Jangle Vitra	P14	143
13	Aadhabar	P14	143
14	7 no. pokhari	P12	141
15	mahadev grassland	Q11	158
16	mahadev khola	Q12	159
17	8. no pokhari	P12	141
18	mahadev post	P12	141
19	Ghodemasan	M6	90
20	Ghodemasan	M6	90
21	Ghodemasan	M6	90
22	Pratapur	B6	4
23	Pratapur	C7	10
24	Bheda khola	Q16	163
25	Near Bheda Khola	Q15	162
26	Halkhoriya fireline	S20	195
27	Halkhoriya lake	T20	203
28	Mahadev fireline	R13	179
29	Near mahendra Highway	Q16	163
30	Bheda khola	R15	181
31	GBIF	O12	126
32	Halkhoriya	S19	194
33	Halkhoriya	S19	194
34	Halkhoriya	T21	204
35	Halkhoriya	T21	204
36	Halkhoriya	T21	204
37	Bheda khola	S15	190
38	Near kali daha	P14	143
39	jamuniya	Q8	155
40	jamuniya	R8	174
41	bhata	N5	104
42	bhata	N5	104
43	mahadev	R10	176
44	mahadev	P9	138
45	mahadev	P10	139
46	Suke	R14	180
47	Suke	R14	180
48	jamuniya	R9	175
49	Manbara Khola	P10	139
50	Bhata	P6	135
51	Bhata	P7	136
52	South of Bhata	Q7	154
